# Supplementary material for: The expression of inhibitor of bruton’s tyrosine kinase gene is progressively up regulated in the clinical course of chronic lymphocytic leukaemia conferring resistance to apoptosis
Source: Cell Death Dis. 2018 Jan 9;9(1):13. doi: 10.1038/s41419-017-0026-3 (PMC5849039; doi:10.1038/s41419-017-0026-3)
Supplement: Supplementary file 2 — Supplementary Table 1 [file 41419_2017_26_MOESM2_ESM.xlsx]

## Sheet: Foglio1
Patient	Age	Sex	Binet-Stage	WBC (n°/µl)	Immunophenotype	ϰ:λ	Therapy
CLL1	74	M	A	22500	CD19+ λ+ CD5+ CD20+ CD23+ CD43+ CD22+ CD10- CD20+	1:98	/
CLL2	75	M	B	48230	CD19+ ϰ+ CD5+ CD20+ CD23+ FMC7lo CD10- FSC/SSClo	90:7	/
CLL3	58	F	B	n.a.	CD19+ λ+ CD5+ CD20+ CD23+ FMC7- CD10- FSC/SSClo	1:87	/
CLL4	56	F	A	50280	CD19+ λ+ CD5+ CD20+ CD23+ FMC7lo CD10- FSC/SSClo	1:99	/
CLL5	80	F	A	19990	CD19+ ϰ+ CD5+ CD20+ CD23+ FMC7- CD10- FSC/SSClo	60:1	/
CLL6	62	F	B	24220	CD19+ λ+ CD5+ CD20+ CD23+ FMC7- CD10- FSC/SSClo	1:91	/
CLL7	61	M	B	n.a.	CD19+ ϰ+ CD5+ CD20+ CD23+ FMC7- CD10- FSC/SSClo	68:1	RFC
CLL8	78	F	A	32850	CD19+ λ+ CD5+ CD20+ CD23+ CD43+ CD22+ CD10- CD20+	3:31	/
CLL9	63	F	A	21160	CD19+ CD23+ CD5+ CD22+ CD43+ CD10- SMIG- CD200+	1:1	/
CLL10	73	F	A	14260	CD19+ CD5+ CD23+ CD22+ CD20+ CD43+ CD38- SMIG-	2:1	/
CLL11	67	F	B	55210	CD19+ λ+ CD5+ CD20+ CD23+ FMC7- CD10- FSC/SSClo	1:91	/
CLL12	67	M	A	26130	CD19+ ϰ+ CD5+ CD20+ CD23+ FMC7- CD10- FSC/SSClo	99:1	/
CLL13	73	M	A	15880	CD19+ ϰ+ CD5+ CD20DIM CD22+ CD23+ CD10- CD38+	73:6	/
CLL14	62	M	A	21500	CD19+ CD5+ CD23+ CD22+	n.a.	/
CLL15	53	M	A	83420	CD19+ CD5+ CD23+ CD22+ CD20+ CD43 +/- CD38-/+ SMIG-	2:2	/
CLL16	63	F	A	11080	CD19+ ϰ+ CD5+ CD20+ CD23+ FMC7- CD10- FSC/SSClo	87:12	/
CLL17	85	F	C	7560	CD19+ ϰ+ CD5+ CD20+ CD23+ FMC7- CD10- FSC/SSClo	11:1	C
CLL18	76	F	A	3350	CD19+ λ+ CD5+ CD23+ CD20DIM CD43+ CD38-	1:99	RB
CLL19	63	M	B	49460	CD19+ λ+ CD5+ CD20+ CD23+ CD10- CD23+ CD43+ CD10-	1:98	RFC
CLL20	76	F	B	44550	CD19+ CD5+ CD23+ CD22+	n.a.	/
CLL21	72	M	A	19690	CD19+ ϰ+ CD5+ CD20+ CD23+ FMC7lo CD10- FSC/SSClo	86:6	/
CLL22	54	F	A	14390	CD19+ λ+ CD5+ CD23+ CD20+ CD22+ CD25-	4:86	IB
CLL23	67	F	B	22620	CD19+ λ+ CD5+ CD20+ CD23+ CD43+ CD200+	1:91	RB
CLL24	70	F	A	28160	CD19+ ϰ+ CD5+ CD20+ CD23+ FMC7- CD10- FSC/SSClo	78:1	/
CLL25	59	M	C	8300	CD19+ λ+ CD5+ CD20+ CD23+ FMC7lo CD10- FSC/SSClo	1:87	RFCB
CLL26	71	F	A	109200	CD19+ ϰ+ CD5+ CD20+ CD23+ CD10-	50:1	/
CLL27	83	F	A	144000	CD19+ CD5+ CD20+ CD23+ FMC7- CD10-	1:1	C
CLL28	73	F	A	43230	CD19+ ϰ+ CD5+ CD20DIM CD23+ CD22+ CD43+ CD10-	99:1	/
CLL29	82	F	A	13170	CD19+ λ+ CD5+ CD20+ CD22+ CD23+ FMC7- CD38-	1:81	/
CLL30	82	F	C	6340	CD19+ λ+ CD5+ CD23+ CD20+ CD22+ CD10- CD11C- CD38-	4:89	/
CLL31	76	M	A	52420	CD19+ CD5+ CD20+ CD23+ CD10- CD43+	n.a.	RFC
CLL32	74	M	A	8140	CD19+ CD5+ CD23+/- CD22+ CD20+/- CD10- CD38- CD25+ ϰ+	43:5	/
CLL33	80	M	A	8630	CD19+ ϰ+ CD5+ CD23+ CD20+ CD22+/- CD37+	49:0,6	/
CLL34	68	F	C	2030	CD19+ CD5+ ϰ+ CD23+ CD56-	73:1	B
CLL35	61	F	A	7200	CD19+ λ+ CD5+ CD23+ CD20DIM/+ CD22+ CD43+ CD38- CD10-	1:97	RFC
CLL36	59	F	A	21370	CD19+ ϰ+ CD5+ CD23+ CD10- CD103- CD38- CD25- CD200+	n.a.	/
CLL37	73	F	B	27900	CD19+ ϰ+ CD5+ CD23+/- CD20 DIM CD22 DIM CD38-	58:1	/
CLL38	79	F	A	7500	CD19+ ϰ+ CD5+ CD23+ CD20+ CD43+ CD38+ CD11C+/-	97:1	RFC
CLL39	74	F	A	4660	CD19+ CD5+ CD23+ CD20DIM CD22+ CD43+ SMIG- CD20+	1:1	RFC
CLL40	75	M	A	37480	CD19+ ϰ+ CD5+ CD23+ CD22+ CD20+ CD43+	85:1	/
CLL41	72	F	A	16770	CD19+ CD5+ CD23+ CD22+ CD20+ SMIG-	1:1	/
CLL42	57	F	B	12200	CD19+ ϰ+ CD5+ CD20+ CD23+ CD22+ CD10-	99:1	/
CLL43	69	F	B	67710	CD19+ ϰ+ CD5+ CD23+ CD22+ CD38+ CD43+ CD20+	89:7	/
CLL44	62	M	A	34580	CD19+ CD5+ CD23+	n.a.	/
CLL45	75	M	A	51250	CD19+ λ+ CD5+ CD23+ CD43+CD22+	1:99	/
CLL46	47	M	C	176100	CD19+ CD5+ CD20+ CD23+ CD22+ CD43+	1:1	/
CLL47	79	F	A	11610	CD19+ ϰ+ CD5+ CD20+ CD23+ CD10- CD43+	99:1	/
CLL48	34	F	B	17800	CD19+ ϰ+ CD5+ CD20+ CD22+CD23+ CD10-	99:1	/
CLL49	46	F	A	26200	CD19+ CD5+ CD20+ CD23+ CD22+ CD43+ CD10-	2:1	/
CLL50	91	F	C	22030	CD19+ ϰ+ CD5+ CD20+ CD22+ CD23+ CD10-	99:1	/
CLL51	71	M	C	176730	CD19+ ϰ+ CD5+ CD23+	98:1	/
CLL52	71	M	C	176730	CD 19+ CD5+ CD23+	ϰ+	/
CLL53	60	F	A	10540	CD19+ CD5+CD23+CD22+CD20+CD43+	ϰ+	/
CLL54	73	F	B	85100	CD 19+ CD5+CD23+/- CD20+ CD22+	λ +	/
CLL55	45	M	B	19760	CD19+CD5+D23+CD20 dim CD22+ CD43+ CD38+	λ +	/
CLL56	79	M	B	99000	CD19+ CD5+ CD23+CD20+ CD22+	ϰ+	/
